# Supplementary material for: Bacteriologically confirmed extrapulmonary tuberculosis and the associated risk factors among extrapulmonary tuberculosis suspected patients in Ethiopia: A systematic review and meta-analysis
Source: PLoS One. 2022 Nov 23;17(11):e0276701. doi: 10.1371/journal.pone.0276701 (PMC9683558; doi:10.1371/journal.pone.0276701)
Supplement: S3 File — (XLSX) [file pone.0276701.s003.xlsx]

## Sheet: Microscopy
First Author [ref.]	Publication Year	Study Design	Study area	Study Setting	Study time	Sample size	Posative	Type of EPTB	Diagnostic Method	Associated factors
Yassin et al	2003	cross-sectional	Butajira	Facility based	1998-2000	147	107	Lymph node	Microscopy
Iwnetu et al	2009	cross-sectional	Addis Ababa, Bar Dar, Diredawa	Facility based	2004-2005	150	70	Lymph node	Microscopy
Derese et al	2012	retrospective	Woldia, Butajira, Gonder	Facility based	2011	134	13	Lymph node	Microscopy
Zenebe et al	2013	cross-sectional	Gonder	Facility based	2012	344	34	Lymph node	Microscopy	previous history of PTB, raw milk, monthly less income, TB contact
Biadglegne et al.	2013	cross sectional	Bahirdar, Gondar & Dessie	Facility based	2012	437	13	Lymph node	Microscopy	Retreated,Male , Age < 14, Urban
Berg et al	2015	cross sectional	Gondar, Woldiya, Ghimbi, Fiche, and Butajira, Jinka and Filtu, Addis Ababa	Facility based	2006–2010	1198	302	Lymph node	Microscopy	having regular and direct con tact with live animals, low education level
Tadesse et al	2015	cross-sectional	Jimma	Facility based		143	27	Lymph node	Microscopy
Abdissa et al	2015	cross-sectional	Jimma	Facility based	2013	144	24	Lymph node	Microscopy
Metaferia et al	2018	cross sectional	Dessie	Facility based	2017	353	9	Peritoneal fuid, CSF, Pleural fuid, lymph node	Microscopy	previous history of PTB, contact with PTB patients
Fantahun et al	2019	cross-sectional	Addis Ababa	Facility based	2015-2016	152	37	Lymph node	Microscopy
Assefa et al	2021	cross-sectional	Addis Ababa	Facility based	2020	211	29	Lymph node	Microscopy

## Sheet: Culture
First Author [ref.]	Publication Year	Study Design	Study area	Study Setting	Study time	Sample size	Positive	Type of EPTB	Diagnostic Method	Associated factors
Beyene et al	2009	cross-sectional	Butajira	Facility based	2005-2006	171	107	Lymph node	Culture
Iwnetu et al	2009	cross-sectional	Addis Ababa, Bar Dar, Diredawa	Facility based	2004-2005	150	117	Lymph node	Culture
Biadglegne et al.	2013	cross sectional	Bahirdar, Gondar & Dessie	Facility based	2012	437	226	Lymph node	Culture	Retreated,Male , Age < 14, Urban
Garedew et al	2013	cross-sectional	Debre Birhan	Facility based	2010-2011	98	36	Lymph node	Culture
Abdissa et al	2014	cross-sectional	Jimma		2012	200	147	Lymph node	Culture
Birhanu et al	2014	cross-sectional	Dessie	Facility based	2012-2013	90	32	Lymph node	Culture
Berg et al	2015	cross sectional	Gondar, Woldiya, Ghimbi, Fiche, and Butajira, Jinka and Filtu, Addis Ababa	Facility based	2006–2010	1198	456	Lymph node	Culture	having regular and direct con tact with live animals, low education level
Tadesse et al	2015	cross-sectional	Jimma	Facility based		143	88	Lymph node	Culture
Korma et al	2015	cross sectional	Addis Ababa	Facility based	2012 to 2013	200	116	pleural, peritoneal and synovial fluids	Culture
Abdissa et al	2015	cross-sectional	Jimma	Facility based	2013	144	96	Lymph node	Culture
Fanosie et al	2016	cross-sectional	Gonder	Facility based	2015	141	37	Peritoneal fuid, CSF, Pleural fuid, lymph node	Culture	Adult patients, previous history of contact with known pulmonary TB, HIV positive ,
Zewdie et al	2016	cross-sectional	Addis Ababa,	Facility based	2013	206	74	Lymph node	Culture
Tadesse et al	2018	cross-sectional	Jimma	Facility based	2015-2017	572	226	Lymph node specimens, CSF, pleural, peritoneal, pericardial fluids.	Culture
Fantahun et al	2019	cross-sectional	Addis Ababa	Facility based	2015-2016	152	68	Lymph node	Culture
Assefa et al	2021	cross-sectional	Addis Ababa	Facility based	2020	211	50	Lymph node	Culture
						4113
							1876

## Sheet: Genexpert
First Author [ref.]	Publication Year	Study Design	Study area	Study Setting	Study time	Sample size	Positive	Type of EPTB	Diagnostic Method	Associated factors
Biadglegne et al.	2014	cross sectional	Bahirdar, Gondar & Dessie	Facility based	2012	437	286	Lymph node	Genexpert	Retreated,Male , Age < 14, Urban
Tadesse et al	2015	cross-sectional	Jimma	Facility based		143	86	Lymph node	Genexpert
Fanosie et al	2016	cross-sectional	Gonder	Facility based	2015	141	37	Peritoneal fuid, CSF, Pleural fuid, lymph node	Genexpert	Adult patients, previous history of contact with known pulmonary TB, HIV positive ,
Mulu et al	2017	cross-sectional	Debre Markos	Facility based	2014 to 2015	182	53	Peritoneal ,Pus,lympy node,pleural fluid	Genexpert	Retreated ,Male , HIV positive , Age 41-50
Metaferia et al	2018	cross sectional	Dessie	Facility based	2017	353	31	Peritoneal fuid, CSF, Pleural fuid, lymph node	Genexpert	previous history of PTB, contact with PTB patients
Tadesse et al	2018	cross-sectional	Jimma	Facility based	2015-2017	572	242	Lymph node specimens, CSF, pleural, peritoneal, pericardial fluids.	Genexpert
Fantahun et al	2019	cross-sectional	Addis Ababa	Facility based	2015-2016	152	75	Lymph node	Genexpert
Tedla et al	2019	cross-sectional	Dessie	Facility based	2018	337	92	Peritoneal fuid, CSF, Pleural fuid, lymph node synovial fluid	Genexpert	HIV-positive, previous history of PTB

## Sheet: Any bacteriological 
First Author [ref.]	Publication Year	Study Design	Study area	Study Setting	Study time	Sample size	Posative	Type of EPTB	Diagnostic Method	Associated factors
Yassin et al	2003	cross-sectional	Butajira	Facility based	1998-2000	147	107	Lymph node	Microscopy
Iwnetu et al	2009	cross-sectional	Addis Ababa, Bar Dar, Diredawa	Facility based	2004-2005	150	117	Lymph node	Culture
Derese et al	2012	retrospective	Woldia, Butajira, Gonder	Facility based	2011	134	50	Lymph node	Culture
Biadglegne et al.	2013	cross sectional	Bahirdar, Gondar & Dessie	Facility based	2012	437	226	Lymph node	Cultur	Retreated,Male , Age < 14, Urban
Zenebe et al	2013	cross-sectional	Gonder	Facility based	2012	344	34	Lymph node	Microscopy	previous history of PTB, raw milk, monthly less income, TB contact
Garedew et al	2013	cross-sectional	Debre Birhan	Facility based	2010-2011	98	36	Lymph node	Culture
Abdissa et al	2014	cross-sectional	Jimma	Facility based	2012	200	147	Lymph node	Culture
Birhanu et al	2014	cross-sectional	Dessie	Facility based	2012-2013	90	32	Lymph node	Culture
Berg et al	2015	cross sectional	Gondar, Woldiya, Ghimbi, Fiche, and Butajira, Jinka and Filtu, Addis Ababa	Facility based	2006–2010	1198	456	Lymph node	Cultur	having regular and direct con tact with live animals, low education level
Tadesse et al	2015	cross-sectional	Jimma	Facility based		143	88	Lymph node	Cultur
Korma et al	2015	cross sectional	Addis Ababa	Facility based	2012 to 2013	200	116	pleural, peritoneal and synovial fluids	Culture
Abdissa et al	2015	cross-sectional	Jimma	Facility based	2013	144	96	Lymph node	Culture
Fanosie et al	2016	cross-sectional	Gonder	Facility based	2015	141	37	Peritoneal fuid, CSF, Pleural fuid, lymph node	Genexpert	Adult patients, previous history of contact with known pulmonary TB, HIV positive ,
Zewdie et al	2016	cross-sectional	Addis Ababa,	Facility based	2013	206	74	Lymph node	Culture
Mulu et al	2017	cross-sectional	Debre Markos	Facility based	2014 to 2015	182	53	Peritoneal ,Pus,lympy node,pleural fluid	Genexpert	Retreated ,Male , HIV positive , Age 41-50
Metaferia et al	2018	cross sectional	Dessie	Facility based	2017	353	31	Peritoneal fuid, CSF, Pleural fuid, lymph node	Genexpert	previous history of PTB, contact with PTB patients
Tadesse et al	2018	cross-sectional	Jimma	Facility based	2015-2017	572	242	Lymph node, CSF, pleural, peritoneal, pericardial fluids.	Genexpert
Fantahun et al	2019	cross-sectional	Addis Ababa	Facility based	2015-2016	152	75	Lymph node	Genexpert
Tedla et al	2019	cross-sectional	Dessie	Facility based	2018	337	92	Peritoneal fuid, CSF, Pleural fuid, lymph node synovial fluid	Genexpert	HIV-positive, previous history of PTB
Assefa et al	2021	cross-sectional	Addis Ababa	Facility based	2020	211	50	Lymph node	Culture
